# Supplementary material for: Bioinspiring Chondrosia reniformis (Nardo, 1847) Collagen-Based Hydrogel: A New Extraction Method to Obtain a Sticky and Self-Healing Collagenous Material
Source: Mar Drugs. 2017 Dec 4;15(12):380. doi: 10.3390/md15120380 (PMC5742840; doi:10.3390/md15120380)
Supplement: Supplementary file 1 [file marinedrugs-15-00380-s001.zip]

Archive with 1 entries (1 files):
- marinedrugs-234379-supplementary.mov
